# Supplementary material for: The Key Role of Tin (Sn) in Microstructure and Mechanical Properties of Ti2SnC (M2AX) Thin Nanocrystalline Films and Powdered Polycrystalline Samples
Source: Nanomaterials (Basel). 2022 Jan 18;12(3):307. doi: 10.3390/nano12030307 (PMC8839355; doi:10.3390/nano12030307)
Supplement: Supplementary file 1 [file nanomaterials-12-00307-s001.zip]

Archive with 1 entries (1 files):
- nanomaterials-1536179-SI-conversion.pdf
